# Supplementary material for: Association between Nafamostat Mesylate and In-Hospital Mortality in Patients with Coronavirus Disease 2019: A Multicenter Observational Study
Source: J Clin Med. 2021 Dec 26;11(1):116. doi: 10.3390/jcm11010116 (PMC8745709; doi:10.3390/jcm11010116)
Supplement: Supplementary file 1 [file jcm-11-00116-s001.zip]

Archive with 1 entries (1 files):
- jcm-1474789-supplementary.pdf
